# Supplementary material for: Insights into the Genetic Architecture of Early Stage Age-Related Macular Degeneration: A Genome-Wide Association Study Meta-Analysis
Source: PLoS One. 2013 Jan 11;8(1):e53830. doi: 10.1371/journal.pone.0053830 (PMC3543264; doi:10.1371/journal.pone.0053830)
Supplement: File S3 — Supplementary Tables S4– S6. (XLS) [file pone.0053830.s003.xls]

## Sheet: Table S4
Chr	BPa	SNP	EAb	Freqc	OR (95% CI)d	Pe	HetI2f	HetPg	Gene Locus
1	194617773	rs2027368	a	0.68	1.19 (1.11, 1.26)	3.6e-08	54.9	0.038	CFH
1	194619664	rs1769996	t	0.68	1.19 (1.11, 1.26)	3.9e-08	54.2	0.041	CFH
1	194624369	rs10737670	a	0.68	1.19 (1.11, 1.26)	2.3e-08	58.1	0.026	CFH
1	194628120	rs10801530	t	0.32	0.84 (0.79, 0.89)	2.4e-08	58.7	0.024	CFH
1	194630167	rs10801531	a	0.32	0.83 (0.78, 0.89)	2.1e-08	58.7	0.024	CFH
1	194630799	rs10801532	a	0.68	1.18 (1.11, 1.26)	2.5e-08	59.4	0.022	CFH
1	194638055	rs7535696	t	0.68	1.18 (1.11, 1.26)	2.5e-08	60.2	0.02	CFH
1	194650224	rs3928857	t	0.32	0.84 (0.79, 0.89)	2.9e-08	60.4	0.019	CFH
1	194650739	rs3855964	t	0.32	0.84 (0.79, 0.89)	3.1e-08	60.4	0.019	CFH
1	194652272	rs3927686	t	0.32	0.84 (0.79, 0.89)	3.1e-08	60.2	0.02	CFH
1	194654255	rs12729649	a	0.68	1.18 (1.11, 1.26)	3e-08	60.4	0.019	CFH
1	194654364	rs12069983	a	0.32	0.84 (0.79, 0.89)	3e-08	60.4	0.019	CFH
1	194654432	rs12069990	t	0.32	0.84 (0.79, 0.89)	3.1e-08	60.5	0.019	CFH
1	194664398	rs1538687	t	0.68	1.18 (1.11, 1.25)	3.9e-08	60.4	0.019	CFH
1	194669396	rs2878557	t	0.32	0.84 (0.79, 0.89)	4e-08	60.4	0.019	CFH
1	194682875	rs10754187	a	0.68	1.18 (1.11, 1.26)	3.9e-08	61.2	0.017	CFH
1	194693464	rs10801537	a	0.68	1.19 (1.12, 1.26)	1.7e-08	61.6	0.016	CFH
1	194694434	rs11807331	t	0.68	1.19 (1.12, 1.26)	1.6e-08	61.5	0.016	CFH
1	194700493	rs10922071	a	0.32	0.83 (0.78, 0.89)	1.3e-08	61.3	0.017	CFH
1	194731377	rs12065463	t	0.68	1.19 (1.12, 1.27)	8.6e-09	61.5	0.016	CFH
1	194761170	rs4388642	t	0.69	0.83 (0.78, 0.88)	4.6e-09	0	0.608	CFH
1	194780317	rs10922082	a	0.32	0.83 (0.78, 0.89)	1.5e-08	61.5	0.016	CFH
1	194780799	rs6704166	a	0.69	0.82 (0.77, 0.88)	3.3e-09	0	0.632	CFH
1	194783021	rs10922083	t	0.33	0.83 (0.78, 0.89)	1.5e-08	58.1	0.026	CFH
1	194791937	rs10922084	a	0.68	1.19 (1.12, 1.26)	1.4e-08	61.3	0.017	CFH
1	194836304	rs16840224	t	0.31	0.83 (0.78, 0.88)	2.8e-09	55.4	0.036	CFH
1	194837329	rs10754196	a	0.68	1.2 (1.13, 1.27)	3.5e-09	54.4	0.04	CFH
1	194840128	rs10754198	a	0.69	1.24 (1.16, 1.32)	1.1e-11	46	0.085	CFH
1	194846662	rs10801551	a	0.24	0.81 (0.75, 0.87)	9e-09	60.6	0.018	CFH
1	194850944	rs4657825	a	0.24	0.8 (0.74, 0.86)	8.7e-10	62.3	0.014	CFH
1	194851091	rs12061508	a	0.23	0.8 (0.75, 0.86)	3.7e-09	60.1	0.02	CFH
1	194869925	rs12029571	a	0.76	1.25 (1.17, 1.34)	1.1e-10	56.9	0.03	CFH
1	194876019	rs17573790	a	0.9	1.34 (1.21, 1.49)	2.4e-08	0	0.437	CFH
1	194889960	rs7524776	t	0.82	1.26 (1.16, 1.36)	8.1e-09	54.7	0.039	CFH
1	194899093	rs6680396	a	0.76	1.26 (1.17, 1.35)	3.1e-11	50.1	0.062	CFH
1	194901729	rs529825	a	0.25	0.78 (0.73, 0.84)	3.2e-12	48.3	0.071	CFH
1	194908856	rs800292	a	0.25	0.78 (0.73, 0.83)	1.2e-12	48.3	0.071	CFH
1	194912799	rs1329424	t	0.38	1.41 (1.33, 1.49)	1.5e-31	26	0.23	CFH
1	194912884	rs572515	a	0.38	1.4 (1.33, 1.49)	2.8e-31	22.7	0.256	CFH
1	194915236	rs12127759	t	0.14	0.75 (0.69, 0.81)	6.3e-11	0	0.698	CFH
1	194918368	rs16840419	a	0.86	1.32 (1.22, 1.44)	6.6e-11	0	0.698	CFH
1	194918455	rs3766404	t	0.86	1.32 (1.21, 1.44)	7.6e-11	0	0.693	CFH
1	194919457	rs16840422	t	0.14	0.75 (0.69, 0.82)	7.8e-11	0	0.695	CFH
1	194920947	rs1061147	a	0.38	1.4 (1.32, 1.49)	2.9e-31	24.6	0.241	CFH
1	194921903	rs1329422	c	0.38	1.4 (1.32, 1.49)	2.9e-31	24.7	0.24	CFH
1	194922336	rs2300430	t	0.37	1.4 (1.33, 1.49)	6.1e-31	25	0.238	CFH
1	194922366	rs10801553	a	0.38	1.4 (1.32, 1.49)	3e-31	24.7	0.241	CFH
1	194922828	rs1329421	a	0.38	1.4 (1.32, 1.49)	3e-31	24.8	0.24	CFH
1	194924278	rs10801554	t	0.62	0.71 (0.67, 0.75)	3.4e-31	25.3	0.236	CFH
1	194924902	rs7529589	t	0.38	1.4 (1.32, 1.48)	5e-31	24.1	0.246	CFH
1	194925120	rs482934	t	0.62	0.71 (0.67, 0.75)	5e-31	24	0.246	CFH
1	194925860	rs1061170	t	0.68	0.68 (0.63, 0.72)	2.4e-28	32.6	0.179	CFH
1	194926884	rs10801555	a	0.38	1.4 (1.32, 1.48)	6.1e-31	25.2	0.237	CFH
1	194928128	rs10922094	c	0.62	0.71 (0.67, 0.75)	4.3e-31	24.4	0.243	CFH
1	194928161	rs12124794	a	0.77	1.24 (1.16, 1.33)	4.5e-10	66.4	0.007	CFH
1	194929082	rs10922096	t	0.52	1.22 (1.15, 1.29)	6.8e-12	0	0.464	CFH
1	194929670	rs12041668	t	0.23	0.8 (0.74, 0.85)	3.6e-10	67.4	0.005	CFH
1	194934910	rs10922102	t	0.62	0.71 (0.67, 0.75)	3.5e-31	24.1	0.245	CFH
1	194934942	rs2860102	a	0.38	1.4 (1.32, 1.48)	3.6e-31	24.3	0.244	CFH
1	194937380	rs4658046	t	0.61	0.71 (0.67, 0.75)	2.1e-29	13.7	0.326	CFH
1	194939077	rs12038333	a	0.63	0.71 (0.67, 0.75)	3e-31	23.5	0.25	CFH
1	194939096	rs12045503	t	0.63	0.71 (0.67, 0.75)	2.9e-31	23.3	0.251	CFH
1	194940425	rs9970784	t	0.59	0.71 (0.67, 0.76)	4.2e-30	26.6	0.225	CFH
1	194940616	rs1831282	a	0.41	1.39 (1.31, 1.47)	4.5e-30	27.1	0.221	CFH
1	194940893	rs203687	t	0.59	0.71 (0.67, 0.76)	4e-30	28.7	0.209	CFH
1	194941337	rs2019727	a	0.19	0.78 (0.72, 0.84)	1e-10	25	0.238	CFH
1	194941540	rs2019724	t	0.41	1.39 (1.31, 1.47)	3.6e-30	28.8	0.208	CFH
1	194941802	rs1887973	c	0.59	0.71 (0.67, 0.76)	3.9e-30	28.8	0.208	CFH
1	194942194	rs6428357	a	0.41	1.39 (1.31, 1.47)	4.2e-30	28.8	0.208	CFH
1	194942484	rs6695321	a	0.6	1.2 (1.13, 1.27)	3.7e-10	0	0.757	CFH
1	194943558	rs10733086	a	0.41	1.38 (1.31, 1.47)	1.1e-29	28.7	0.209	CFH
1	194943786	rs1410997	a	0.59	0.71 (0.67, 0.76)	1.1e-29	28.7	0.209	CFH
1	194944568	rs203685	a	0.59	0.71 (0.67, 0.76)	1.2e-29	27.4	0.219	CFH
1	194946078	rs10737680	a	0.58	1.35 (1.28, 1.43)	8.7e-26	63.3	0.012	CFH
1	194947437	rs1831281	t	0.23	0.8 (0.74, 0.86)	3.6e-10	68.4	0.004	CFH
1	194951248	rs203674	t	0.59	0.71 (0.67, 0.76)	1.1e-29	27.8	0.216	CFH
1	194953275	rs3753395	a	0.58	1.35 (1.28, 1.43)	1e-25	63.2	0.012	CFH
1	194953541	rs6677604	a	0.19	0.78 (0.73, 0.84)	2.3e-10	29.2	0.205	CFH
1	194958087	rs10922106	a	0.58	1.35 (1.28, 1.43)	1e-25	63.1	0.012	CFH
1	194959093	rs393955	a	0.59	0.71 (0.67, 0.76)	1.1e-29	27.6	0.218	CFH
1	194959295	rs381974	a	0.41	1.39 (1.31, 1.47)	1.1e-29	27.6	0.218	CFH
1	194963360	rs403846	t	0.41	1.39 (1.31, 1.47)	1.1e-29	27.4	0.219	CFH
1	194963556	rs1410996	a	0.42	0.73 (0.69, 0.77)	1.1e-25	63	0.013	CFH
1	194964895	rs395544	a	0.41	1.39 (1.31, 1.47)	1.2e-29	27.1	0.222	CFH
1	194965334	rs1576340	t	0.19	0.76 (0.7, 0.83)	5.4e-10	70	0.003	CFH
1	194965568	rs12144939	t	0.2	0.77 (0.71, 0.83)	2.4e-11	40.8	0.119	CFH
1	194967674	rs380390	c	0.59	0.71 (0.67, 0.76)	5.5e-30	27.7	0.217	CFH
1	194967907	rs7540032	t	0.42	0.73 (0.69, 0.78)	1.7e-25	62.5	0.014	CFH
1	194969148	rs2284664	t	0.23	0.8 (0.75, 0.86)	5e-10	67.5	0.005	CFH
1	194969433	rs1329428	t	0.42	0.73 (0.69, 0.78)	2.1e-25	61.8	0.015	CFH
1	194975846	rs424535	a	0.64	1.19 (1.12, 1.26)	3.8e-09	59.5	0.022	CFH
1	194977539	rs16840522	t	0.81	1.26 (1.17, 1.36)	2e-10	24.2	0.245	CFH
1	194981223	rs10801560	a	0.23	0.8 (0.74, 0.85)	2.5e-10	67.5	0.005	CFH
1	194981293	rs10801561	a	0.23	0.8 (0.74, 0.85)	2.5e-10	67.5	0.005	CFH
1	194984837	rs402032	c	0.65	1.19 (1.12, 1.27)	5.9e-09	0	0.459	CFH
1	195006460	rs395998	t	0.59	0.71 (0.67, 0.76)	9.1e-30	30.8	0.193	CFH
1	195028740	rs411854	a	0.62	1.24 (1.17, 1.32)	4e-12	52.9	0.047	CFH
1	195032090	rs9427913	t	0.45	1.36 (1.29, 1.45)	1.4e-26	31.9	0.184	CFH
1	195054367	rs436719	t	0.65	1.19 (1.12, 1.27)	5.4e-09	2	0.41	CFH
1	195059087	rs432007	a	0.46	1.36 (1.29, 1.44)	8.9e-27	35.2	0.16	CFH
1	195062863	rs438781	a	0.54	0.73 (0.69, 0.77)	1.9e-25	31.6	0.187	CFH
1	195075263	rs1738740	a	0.45	1.37 (1.29, 1.45)	1.4e-26	32.4	0.18	CFH
1	195084621	rs6679884	a	0.81	1.3 (1.19, 1.41)	3.6e-10	66.3	0.007	CFH
1	195086910	rs503002	a	0.35	0.83 (0.78, 0.88)	6.1e-09	0	0.435	CFH
1	195087547	rs10754206	t	0.54	0.73 (0.69, 0.77)	6.8e-27	35.5	0.158	CFH
1	195088637	rs1964645	t	0.23	0.8 (0.75, 0.86)	4.2e-10	62.9	0.013	CFH
1	195088791	rs1963605	a	0.76	1.24 (1.16, 1.32)	3.3e-10	64.6	0.01	CFH
1	195089653	rs16840607	t	0.69	1.19 (1.12, 1.27)	2.1e-08	17	0.3	CFH
1	195089923	rs10922144	t	0.23	0.8 (0.75, 0.86)	4.1e-10	61.2	0.017	CFH
1	195090236	rs7542235	a	0.81	1.27 (1.18, 1.37)	8.3e-11	19.5	0.281	CFH
1	195091396	rs16840639	t	0.81	1.27 (1.18, 1.37)	8.5e-11	19.4	0.282	CFH
1	195091910	rs7519758	t	0.19	0.78 (0.72, 0.84)	8.1e-11	19.1	0.284	CFH
1	195099548	rs7412359	a	0.14	0.77 (0.71, 0.84)	1.8e-09	0	0.664	CFH
1	195101259	rs10922146	t	0.23	0.8 (0.75, 0.86)	6.1e-10	62.9	0.013	CFH
1	195101729	rs12047098	t	0.77	1.23 (1.15, 1.32)	6.2e-10	62.9	0.013	CFH
1	195103622	rs7552547	t	0.86	1.28 (1.18, 1.4)	2.1e-09	0	0.645	CFH
1	195104683	rs6657442	t	0.77	1.23 (1.15, 1.32)	6.9e-10	62.9	0.013	CFH
1	195105786	rs7413265	t	0.23	0.8 (0.75, 0.86)	6.6e-10	63.3	0.012	CFH
1	195106053	rs7516560	t	0.86	1.29 (1.18, 1.4)	1.7e-09	0	0.67	CFH
1	195106614	rs7514704	a	0.86	1.29 (1.18, 1.4)	1.8e-09	0	0.674	CFH
1	195106748	rs7519492	t	0.86	1.29 (1.18, 1.4)	1.8e-09	0	0.674	CFH
1	195106895	rs7517126	a	0.86	1.29 (1.18, 1.4)	1.6e-09	0	0.671	CFH
1	195107388	rs7517587	a	0.86	1.29 (1.18, 1.4)	1.8e-09	0	0.673	CFH
1	195108313	rs13375144	t	0.14	0.77 (0.71, 0.84)	1.8e-09	0	0.671	CFH
1	195108462	rs13375150	t	0.14	0.77 (0.71, 0.84)	1.9e-09	0	0.672	CFH
1	195108629	rs13374399	a	0.14	0.77 (0.71, 0.84)	2e-09	0	0.667	CFH
1	195109197	rs2336502	t	0.69	1.19 (1.12, 1.27)	2.4e-08	15.2	0.314	CFH
1	195109794	rs2133138	a	0.14	0.77 (0.71, 0.84)	2e-09	0	0.663	CFH
1	195110043	rs2336503	a	0.14	0.77 (0.71, 0.84)	1.5e-09	0	0.645	CFH
1	195110672	rs6428364	t	0.14	0.77 (0.71, 0.84)	1.5e-09	0	0.644	CFH
1	195110754	rs6428365	a	0.14	0.77 (0.71, 0.84)	1.7e-09	0	0.631	CFH
1	195110790	rs6428366	a	0.86	1.29 (1.18, 1.4)	1.8e-09	0	0.625	CFH
1	195110815	rs6428367	t	0.86	1.29 (1.18, 1.4)	1.8e-09	0	0.621	CFH
1	195110933	rs6428368	t	0.86	1.29 (1.18, 1.4)	1.9e-09	0	0.603	CFH
1	195110958	rs6428369	t	0.86	1.29 (1.18, 1.4)	1.9e-09	0	0.602	CFH
1	195111216	rs6428370	a	0.69	1.19 (1.12, 1.27)	1.6e-08	17	0.3	CFH
1	195111640	rs12240143	t	0.69	1.19 (1.12, 1.27)	1.6e-08	17.5	0.296	CFH
1	195111930	rs12240148	t	0.86	1.28 (1.18, 1.4)	2.3e-09	0	0.598	CFH
1	195112144	rs6695525	t	0.54	0.74 (0.69, 0.78)	2.7e-25	9.9	0.353	CFH
1	195127420	rs7366238	a	0.75	1.22 (1.14, 1.31)	1.7e-09	57.4	0.029	CFH
1	195133856	rs6685931	t	0.6	0.72 (0.68, 0.77)	5.5e-27	21.8	0.263	CFH
1	195144312	rs10922147	c	0.75	1.21 (1.13, 1.29)	1.1e-08	55.7	0.035	CFH
1	195146628	rs1409153	t	0.6	0.72 (0.68, 0.77)	3.6e-27	27.1	0.221	CFH
1	195148223	rs1853883	c	0.55	0.75 (0.7, 0.79)	2.2e-23	6.3	0.38	CFH
1	195149059	rs7525447	t	0.87	1.27 (1.17, 1.39)	1.1e-08	0	0.502	CFH
1	195149126	rs7533270	a	0.13	0.78 (0.71, 0.85)	1.1e-08	0	0.502	CFH
1	195151967	rs1853882	c	0.87	1.27 (1.17, 1.39)	1.1e-08	0	0.499	CFH
1	195153393	rs4915559	t	0.75	1.21 (1.13, 1.29)	1.2e-08	55.7	0.035	CFH
1	195154080	rs10494745	a	0.11	1.34 (1.21, 1.48)	3.3e-09	61.7	0.016	CFH
1	195160949	rs4086175	t	0.87	1.28 (1.17, 1.39)	9.6e-09	0	0.488	CFH
1	195163711	rs4915318	a	0.25	0.82 (0.77, 0.88)	1e-08	54.8	0.039	CFH
1	195168376	rs7538501	t	0.13	0.78 (0.71, 0.85)	1.1e-08	0	0.489	CFH
1	195171294	rs2986127	t	0.18	0.78 (0.72, 0.84)	4.4e-10	24.2	0.244	CFH
1	195171556	rs388338	a	0.18	0.77 (0.71, 0.83)	8.4e-10	0	0.606	CFH
1	195178814	rs432366	c	0.65	1.18 (1.11, 1.26)	3.6e-08	11.3	0.343	CFH
1	195182368	rs1853881	a	0.85	0.73 (0.67, 0.8)	3.1e-11	46.4	0.082	CFH
1	195186801	rs3828032	t	0.29	0.83 (0.78, 0.88)	2.9e-08	16.2	0.306	CFH
1	195189483	rs9427934	a	0.29	0.83 (0.78, 0.88)	3.1e-08	16.8	0.302	CFH
1	195199868	rs9427938	t	0.14	0.77 (0.71, 0.85)	4.1e-08	0	0.516	CFH
1	195204159	rs6428379	t	0.46	1.32 (1.25, 1.4)	1.9e-22	20.7	0.272	CFH
1	195208116	rs6667243	t	0.49	1.29 (1.22, 1.37)	5.5e-20	22.7	0.256	CFH
1	195208284	rs6675769	a	0.51	0.76 (0.72, 0.81)	4.1e-20	25.8	0.232	CFH
1	195213653	rs12755054	t	0.66	1.2 (1.13, 1.27)	1.7e-09	0	0.694	CFH
1	195219121	rs1759016	t	0.34	0.83 (0.78, 0.88)	2e-09	0	0.706	CFH
1	195220848	rs1750311	a	0.34	0.83 (0.78, 0.88)	2e-09	0	0.706	CFH
1	195229629	rs10922152	a	0.5	1.26 (1.19, 1.33)	2.2e-16	28.7	0.21	CFH
1	195245238	rs10922153	t	0.5	0.79 (0.74, 0.83)	2.8e-16	29.7	0.202	CFH
1	195247283	rs6663083	t	0.5	0.79 (0.74, 0.83)	2.9e-16	29.3	0.205	CFH
1	195248777	rs7555070	t	0.66	1.2 (1.13, 1.27)	2.6e-09	0	0.721	CFH
1	195251302	rs1332666	a	0.5	0.79 (0.75, 0.83)	3.9e-16	27.9	0.215	CFH
10	124107540	rs11200576	a	0.85	0.79 (0.73, 0.85)	2.6e-09	0	0.947	ARMS2/HTRA1
10	124113460	rs11200583	a	0.86	0.78 (0.72, 0.85)	2.1e-09	0	0.966	ARMS2/HTRA1
10	124122178	rs4751889	t	0.61	1.17 (1.11, 1.25)	2.3e-08	0	0.553	ARMS2/HTRA1
10	124129383	rs11200594	t	0.48	1.19 (1.12, 1.25)	1.4e-09	0	0.916	ARMS2/HTRA1
10	124132619	rs11200595	t	0.52	0.84 (0.79, 0.88)	1.5e-09	0	0.919	ARMS2/HTRA1
10	124135130	rs7084349	a	0.4	0.84 (0.8, 0.89)	2.9e-08	0	0.6	ARMS2/HTRA1
10	124135202	rs7068487	t	0.4	0.84 (0.8, 0.89)	3e-08	0	0.6	ARMS2/HTRA1
10	124136681	rs7902176	a	0.6	1.17 (1.11, 1.24)	3.2e-08	0	0.603	ARMS2/HTRA1
10	124137629	rs11200604	a	0.49	1.19 (1.12, 1.26)	1.5e-09	0	0.945	ARMS2/HTRA1
10	124138157	rs2421017	a	0.52	0.84 (0.79, 0.89)	2e-09	0	0.932	ARMS2/HTRA1
10	124138254	rs2421018	a	0.6	1.17 (1.11, 1.24)	3.1e-08	0	0.606	ARMS2/HTRA1
10	124139342	rs7088058	t	0.4	0.84 (0.8, 0.89)	3.1e-08	0	0.606	ARMS2/HTRA1
10	124139907	rs10788284	t	0.52	0.84 (0.79, 0.89)	2e-09	0	0.932	ARMS2/HTRA1
10	124140576	rs2421019	t	0.4	0.84 (0.8, 0.89)	3.1e-08	0	0.608	ARMS2/HTRA1
10	124140952	rs2421020	c	0.4	0.85 (0.8, 0.9)	4.6e-08	0	0.623	ARMS2/HTRA1
10	124144159	rs17103488	t	0.87	0.76 (0.7, 0.83)	1.8e-09	0	0.737	ARMS2/HTRA1
10	124145371	rs4146894	t	0.48	1.18 (1.12, 1.25)	2.5e-09	0	0.938	ARMS2/HTRA1
10	124149040	rs4565845	a	0.87	0.76 (0.7, 0.83)	1.9e-09	0	0.76	ARMS2/HTRA1
10	124150571	rs8181474	a	0.39	0.85 (0.8, 0.9)	4.5e-08	0	0.624	ARMS2/HTRA1
10	124151781	rs4751890	t	0.61	1.17 (1.1, 1.24)	4.8e-08	0	0.624	ARMS2/HTRA1
10	124155605	rs6585827	a	0.48	1.18 (1.11, 1.25)	3.2e-09	0	0.947	ARMS2/HTRA1
10	124157502	rs2421016	t	0.48	1.18 (1.11, 1.25)	3e-09	0	0.948	ARMS2/HTRA1
10	124161847	rs7097701	t	0.52	0.84 (0.79, 0.89)	2.7e-09	0	0.948	ARMS2/HTRA1
10	124162098	rs7079976	a	0.52	0.84 (0.79, 0.89)	2.7e-09	0	0.948	ARMS2/HTRA1
10	124166442	rs4612730	a	0.5	1.18 (1.11, 1.25)	7.3e-09	0	0.961	ARMS2/HTRA1
10	124167869	rs17103522	t	0.87	0.76 (0.7, 0.83)	1.5e-09	0	0.775	ARMS2/HTRA1
10	124169289	rs4311997	t	0.48	1.18 (1.12, 1.25)	2.9e-09	0	0.944	ARMS2/HTRA1
10	124170568	rs10887150	a	0.48	1.18 (1.12, 1.25)	2.9e-09	0	0.944	ARMS2/HTRA1
10	124170756	rs10887151	t	0.48	1.18 (1.12, 1.25)	2.9e-09	0	0.944	ARMS2/HTRA1
10	124176704	rs2292626	t	0.48	1.18 (1.12, 1.25)	3e-09	0	0.94	ARMS2/HTRA1
10	124179187	rs1045216	a	0.39	0.84 (0.8, 0.89)	3.1e-08	0	0.629	ARMS2/HTRA1
10	124182420	rs10510110	t	0.52	0.84 (0.79, 0.89)	2.6e-09	0	0.938	ARMS2/HTRA1
10	124183171	rs2280141	t	0.52	0.84 (0.79, 0.89)	2.7e-09	0	0.938	ARMS2/HTRA1
10	124185475	rs7072204	a	0.53	0.82 (0.77, 0.86)	3.3e-11	0	0.754	ARMS2/HTRA1
10	124188575	rs11200629	a	0.52	0.84 (0.79, 0.89)	2.8e-09	0	0.938	ARMS2/HTRA1
10	124191655	rs2292627	t	0.87	0.77 (0.71, 0.84)	2.8e-09	0	0.957	ARMS2/HTRA1
10	124204438	rs10490924	t	0.21	1.43 (1.33, 1.53)	9.1e-24	35.5	0.157	ARMS2/HTRA1
10	124205305	rs3750848	t	0.79	0.69 (0.65, 0.74)	9.4e-24	35.5	0.158	ARMS2/HTRA1
10	124205411	rs3750847	t	0.21	1.43 (1.33, 1.53)	9.5e-24	35.4	0.158	ARMS2/HTRA1
10	124209265	rs3793917	c	0.8	0.69 (0.64, 0.74)	4.3e-24	34.8	0.162	ARMS2/HTRA1
10	124221454	rs932275	a	0.2	1.42 (1.32, 1.53)	9.7e-23	39.4	0.129	ARMS2/HTRA1
10	124225345	rs2672587	c	0.78	0.71 (0.65, 0.76)	1.3e-17	53.3	0.046	ARMS2/HTRA1
10	124231547	rs2253755	a	0.68	0.83 (0.78, 0.88)	1.5e-08	28.6	0.21	ARMS2/HTRA1

## Sheet: Table S5
Chr	BP	SNP	EA	Freq	OR (95% CI)	P	I2	HetP	Gene Locus
1	175835422	rs16851585	c	0.92	0.77 (0.69, 0.86)	5e-06	63.8	0.011	intergenic
1	206096926	rs4844621	a	0.75	1.16 (1.09, 1.24)	5.5e-06	38.4	0.136	intergenic
1	206106094	rs1967689	c	0.25	0.85 (0.8, 0.91)	5.1e-06	36.6	0.149	intergenic
2	121018381	rs6721654	t	0.08	1.26 (1.14, 1.4)	6.5e-06	0	0.511	intergenic
4	117142906	rs725868	a	0.41	0.87 (0.83, 0.93)	9.2e-06	54.9	0.039	intergenic
4	117143633	rs17586843	t	0.78	1.18 (1.1, 1.27)	1.5e-06	0	0.817	intergenic
4	117146966	rs10033887	t	0.41	0.87 (0.83, 0.93)	8.9e-06	54.6	0.04	intergenic
4	117151893	rs13134718	t	0.41	0.87 (0.83, 0.93)	8.8e-06	54.6	0.04	intergenic
4	117153528	rs7676999	t	0.22	0.84 (0.78, 0.9)	1.6e-06	0	0.806	intergenic
6	106366821	rs7750345	a	0.75	1.16 (1.09, 1.24)	6.8e-06	57.1	0.03	intergenic
7	42142807	rs2049622	a	0.49	0.87 (0.83, 0.93)	8.9e-06	0	0.779	GLI3
8	127401839	rs11986011	t	0.02	2.5 (1.68, 3.71)	5e-06	49.3	0.095	intergenic
10	54245002	rs6480975	c	0.84	1.21 (1.12, 1.32)	2.8e-06	69.6	0.003	intergenic
10	54245727	rs7068367	t	0.15	0.82 (0.75, 0.89)	5.7e-06	69.2	0.003	intergenic
10	54258702	rs1112532	a	0.14	0.83 (0.76, 0.9)	8.8e-06	67.9	0.005	intergenic
10	54266710	rs7097219	t	0.86	1.2 (1.11, 1.31)	8.5e-06	66.4	0.007	intergenic
10	54267199	rs1343069	a	0.14	0.82 (0.76, 0.89)	8.6e-06	66.5	0.006	intergenic
10	54270519	rs7074264	a	0.14	0.82 (0.76, 0.89)	8.3e-06	66.6	0.006	intergenic
11	82499030	rs4293143	t	0.69	0.85 (0.79, 0.91)	7.8e-06	0	0.774	intergenic
11	88530762	rs10830228	a	0.43	1.13 (1.07, 1.2)	4.9e-06	69.1	0.004	TYR
11	88535036	rs10830231	t	0.58	0.87 (0.82, 0.92)	6.1e-06	70.2	0.003	TYR
11	88536257	rs7127661	t	0.42	1.13 (1.07, 1.2)	7.3e-06	70.6	0.002	TYR
11	88542478	rs949537	t	0.42	1.13 (1.07, 1.2)	6.1e-06	70.6	0.002	TYR
11	88553311	rs621313	a	0.51	0.87 (0.83, 0.92)	3.5e-06	49.9	0.063	TYR
11	88572898	rs574028	t	0.47	1.13 (1.07, 1.19)	9.5e-06	55.5	0.036	TYR
11	88622366	rs10741305	t	0.5	0.87 (0.82, 0.92)	4.6e-06	31.9	0.184	TYR
11	88642214	rs591260	a	0.5	0.87 (0.82, 0.92)	5.1e-06	31.1	0.191	TYR
11	88662321	rs501301	c	0.5	1.14 (1.07, 1.21)	9.4e-06	29.3	0.205	TYR
13	36960758	rs9646095	a	0.05	1.33 (1.17, 1.52)	7.4e-06	0	0.567	intergenic
13	36961878	rs9547903	c	0.95	0.74 (0.65, 0.84)	6.7e-06	0	0.589	intergenic
13	36963446	rs9646096	a	0.95	0.74 (0.65, 0.84)	6e-06	0	0.604	intergenic
19	3895240	rs10406174	a	0.11	1.24 (1.13, 1.36)	5.6e-06	58.7	0.034	intergenic
19	50084094	rs6857	t	0.15	0.81 (0.74, 0.88)	1.4e-06	25.8	0.232	PVRL2/APOE/TOMM40
19	50087459	rs2075650	a	0.86	1.23 (1.13, 1.34)	1.1e-06	7.2	0.373	PVRL2/APOE/TOMM40

## Sheet: Table S6
Chr	BP	SNP	EA	Freq	OR (95% CI)	P	I2	HetP	Gene Locus
1	194490358	rs12727325	a	0.23	1.17 (1.09, 1.26)	5.3e-06	11.9	0.337	CFH
1	194617773	rs2027368	a	0.67	1.16 (1.09, 1.22)	2.7e-07	59.6	0.015	CFH
1	194619664	rs1769996	t	0.67	1.15 (1.09, 1.22)	2.7e-07	58.7	0.018	CFH
1	194624369	rs10737670	a	0.67	1.16 (1.09, 1.22)	1.4e-07	61.2	0.012	CFH
1	194628120	rs10801530	t	0.33	0.86 (0.81, 0.91)	1.4e-07	61.5	0.011	CFH
1	194630167	rs10801531	a	0.33	0.86 (0.81, 0.9)	1.3e-07	61.7	0.011	CFH
1	194630799	rs10801532	a	0.67	1.16 (1.09, 1.22)	1.5e-07	62	0.01	CFH
1	194638055	rs7535696	t	0.67	1.16 (1.09, 1.22)	1.4e-07	62.4	0.01	CFH
1	194650224	rs3928857	t	0.32	0.84 (0.79, 0.89)	2.9e-08	60.4	0.019	CFH
1	194650739	rs3855964	t	0.33	0.86 (0.81, 0.91)	1.8e-07	62.8	0.009	CFH
1	194652272	rs3927686	t	0.33	0.86 (0.81, 0.91)	1.8e-07	62.5	0.009	CFH
1	194654255	rs12729649	a	0.67	1.15 (1.09, 1.22)	1.7e-07	62.6	0.009	CFH
1	194654364	rs12069983	a	0.33	0.86 (0.81, 0.91)	1.7e-07	62.6	0.009	CFH
1	194654432	rs12069990	t	0.33	0.86 (0.81, 0.91)	1.9e-07	62.9	0.009	CFH
1	194664398	rs1538687	t	0.67	1.15 (1.09, 1.22)	2e-07	62.2	0.01	CFH
1	194669396	rs2878557	t	0.33	0.86 (0.81, 0.91)	2.2e-07	62.5	0.009	CFH
1	194672275	rs7531611	t	0.34	0.86 (0.82, 0.91)	4.9e-07	60.1	0.014	CFH
1	194682875	rs10754187	a	0.67	1.15 (1.09, 1.22)	2.1e-07	63	0.008	CFH
1	194693464	rs10801537	a	0.67	1.16 (1.09, 1.22)	1.2e-07	64.3	0.007	CFH
1	194694434	rs11807331	t	0.67	1.16 (1.09, 1.22)	1.1e-07	64.1	0.007	CFH
1	194700493	rs10922071	a	0.33	0.86 (0.81, 0.9)	9.9e-08	64.2	0.007	CFH
1	194731377	rs12065463	t	0.67	1.16 (1.1, 1.23)	3.5e-08	62.8	0.009	CFH
1	194733871	rs10922075	a	0.34	0.86 (0.81, 0.91)	1.7e-07	61	0.012	CFH
1	194761170	rs4388642	t	0.69	0.83 (0.78, 0.88)	7.9e-09	0	0.589	CFH
1	194779946	rs4658039	a	0.47	0.87 (0.82, 0.92)	4.5e-07	21.2	0.262	CFH
1	194780317	rs10922082	a	0.33	0.85 (0.81, 0.9)	8.2e-08	63.4	0.008	CFH
1	194780799	rs6704166	a	0.69	0.82 (0.77, 0.88)	3.3e-09	0	0.632	CFH
1	194783021	rs10922083	t	0.35	0.85 (0.8, 0.9)	4.6e-08	59	0.017	CFH
1	194791937	rs10922084	a	0.67	1.16 (1.1, 1.23)	7.6e-08	63.3	0.008	CFH
1	194812498	rs17700121	a	0.82	1.22 (1.13, 1.32)	8.8e-07	71.4	0.002	CFH
1	194818726	rs12727032	a	0.61	1.14 (1.08, 1.2)	9.6e-07	35.6	0.145	CFH
1	194821643	rs12034150	a	0.61	1.14 (1.08, 1.2)	9.2e-07	35.8	0.143	CFH
1	194836304	rs16840224	t	0.33	0.85 (0.8, 0.9)	1.5e-08	59.1	0.017	CFH
1	194837329	rs10754196	a	0.67	1.17 (1.1, 1.23)	1.6e-08	57.9	0.02	CFH
1	194840128	rs10754198	a	0.69	1.24 (1.16, 1.32)	1.1e-11	46	0.085	CFH
1	194846662	rs10801551	a	0.27	0.84 (0.79, 0.9)	1.9e-07	67.1	0.003	CFH
1	194850944	rs4657825	a	0.28	0.84 (0.79, 0.89)	6.4e-08	71.2	0.001	CFH
1	194851091	rs12061508	a	0.26	0.84 (0.79, 0.89)	1.4e-07	68.2	0.003	CFH
1	194869925	rs12029571	a	0.72	1.19 (1.12, 1.27)	6.5e-09	68.2	0.003	CFH
1	194876019	rs17573790	a	0.9	1.34 (1.21, 1.49)	2.4e-08	0	0.437	CFH
1	194889960	rs7524776	t	0.82	1.23 (1.14, 1.33)	7.5e-08	67.2	0.003	CFH
1	194899093	rs6680396	a	0.73	1.2 (1.12, 1.27)	4.7e-09	67.9	0.003	CFH
1	194901729	rs529825	a	0.25	0.78 (0.73, 0.84)	3.2e-12	48.3	0.071	CFH
1	194908856	rs800292	a	0.29	0.83 (0.78, 0.88)	4.8e-10	70.1	0.001	CFH
1	194912799	rs1329424	t	0.37	1.41 (1.33, 1.49)	6.8e-32	14.8	0.314	CFH
1	194912884	rs572515	a	0.37	1.4 (1.32, 1.49)	1.1e-31	10.3	0.35	CFH
1	194915236	rs12127759	t	0.14	0.75 (0.68, 0.81)	4.5e-11	0	0.79	CFH
1	194918368	rs16840419	a	0.86	1.33 (1.22, 1.44)	4.7e-11	0	0.791	CFH
1	194918455	rs3766404	t	0.86	1.33 (1.22, 1.44)	3.4e-11	0	0.743	CFH
1	194919457	rs16840422	t	0.14	0.75 (0.69, 0.81)	3.6e-11	0	0.745	CFH
1	194920947	rs1061147	a	0.37	1.4 (1.32, 1.48)	6.6e-32	12	0.336	CFH
1	194921903	rs1329422	c	0.37	1.4 (1.32, 1.48)	1e-31	12.5	0.332	CFH
1	194922336	rs2300430	t	0.36	1.4 (1.32, 1.49)	2.3e-31	13	0.329	CFH
1	194922366	rs10801553	a	0.37	1.4 (1.32, 1.48)	1.1e-31	12.5	0.332	CFH
1	194922828	rs1329421	a	0.37	1.4 (1.32, 1.48)	1.1e-31	12.6	0.332	CFH
1	194924278	rs10801554	t	0.63	0.71 (0.67, 0.75)	1.2e-31	13.2	0.327	CFH
1	194924902	rs7529589	t	0.37	1.4 (1.32, 1.48)	1.7e-31	11.7	0.339	CFH
1	194925120	rs482934	t	0.62	0.71 (0.67, 0.75)	5e-31	24	0.246	CFH
1	194925860	rs1061170	t	0.68	0.67 (0.63, 0.72)	4e-29	24.7	0.232	CFH
1	194926884	rs10801555	a	0.37	1.4 (1.32, 1.48)	2.1e-31	13	0.328	CFH
1	194928128	rs10922094	c	0.63	0.71 (0.67, 0.75)	1.5e-31	12.1	0.336	CFH
1	194928161	rs12124794	a	0.73	1.18 (1.11, 1.25)	8.2e-08	75.1	0	CFH
1	194929082	rs10922096	t	0.5	1.2 (1.13, 1.27)	9.9e-11	42.6	0.095	CFH
1	194929670	rs12041668	t	0.23	0.8 (0.74, 0.85)	3.6e-10	67.4	0.005	CFH
1	194934910	rs10922102	t	0.63	0.71 (0.67, 0.75)	1.3e-31	12	0.337	CFH
1	194934942	rs2860102	a	0.37	1.4 (1.32, 1.48)	1.4e-31	12.3	0.335	CFH
1	194937380	rs4658046	t	0.62	0.71 (0.67, 0.75)	8.1e-30	0	0.43	CFH
1	194939077	rs12038333	a	0.63	0.71 (0.67, 0.75)	1.3e-31	11.8	0.338	CFH
1	194939096	rs12045503	t	0.63	0.71 (0.67, 0.75)	1.3e-31	11.5	0.34	CFH
1	194940425	rs9970784	t	0.59	0.71 (0.68, 0.76)	2.2e-30	15.9	0.305	CFH
1	194940616	rs1831282	a	0.41	1.38 (1.31, 1.46)	2.4e-30	16.4	0.301	CFH
1	194940893	rs203687	t	0.59	0.71 (0.68, 0.76)	1.7e-30	17.3	0.294	CFH
1	194941337	rs2019727	a	0.19	0.78 (0.72, 0.84)	9.1e-11	13	0.328	CFH
1	194941540	rs2019724	t	0.41	1.38 (1.31, 1.46)	1.9e-30	18.3	0.285	CFH
1	194941802	rs1887973	c	0.59	0.72 (0.68, 0.76)	2.1e-30	18.3	0.285	CFH
1	194942194	rs6428357	a	0.41	1.38 (1.31, 1.46)	2.2e-30	18.3	0.285	CFH
1	194942484	rs6695321	a	0.58	1.18 (1.11, 1.25)	4.8e-09	28.2	0.203	CFH
1	194943558	rs10733086	a	0.41	1.38 (1.31, 1.46)	5.3e-30	18.1	0.287	CFH
1	194943786	rs1410997	a	0.59	0.72 (0.68, 0.76)	5.2e-30	18	0.288	CFH
1	194944568	rs203685	a	0.59	0.72 (0.68, 0.76)	6e-30	16.5	0.3	CFH
1	194946078	rs10737680	a	0.57	1.29 (1.22, 1.35)	6.8e-22	79.5	0	CFH
1	194947437	rs1831281	t	0.27	0.84 (0.79, 0.9)	7.7e-08	76.3	0	CFH
1	194951248	rs203674	t	0.59	0.72 (0.68, 0.76)	5.8e-30	17.1	0.295	CFH
1	194953275	rs3753395	a	0.57	1.28 (1.22, 1.35)	7.8e-22	79.4	0	CFH
1	194953541	rs6677604	a	0.19	0.78 (0.73, 0.84)	1.9e-10	17.4	0.292	CFH
1	194958087	rs10922106	a	0.57	1.28 (1.22, 1.35)	7.4e-22	79.4	0	CFH
1	194959093	rs393955	a	0.59	0.72 (0.68, 0.76)	5.5e-30	16.8	0.298	CFH
1	194959295	rs381974	a	0.41	1.38 (1.31, 1.46)	5.5e-30	16.8	0.298	CFH
1	194963360	rs403846	t	0.41	1.38 (1.31, 1.46)	5.6e-30	16.6	0.299	CFH
1	194963556	rs1410996	a	0.43	0.77 (0.73, 0.81)	8.2e-22	79.4	0	CFH
1	194964895	rs395544	a	0.41	1.38 (1.31, 1.46)	6e-30	16.3	0.302	CFH
1	194965334	rs1576340	t	0.25	0.82 (0.77, 0.88)	2.7e-07	78.2	0	CFH
1	194965568	rs12144939	t	0.2	0.77 (0.71, 0.83)	1.9e-11	31	0.181	CFH
1	194967674	rs380390	c	0.59	0.72 (0.68, 0.76)	3.4e-30	18	0.288	CFH
1	194967907	rs7540032	t	0.43	0.77 (0.73, 0.81)	2.1e-21	79.8	0	CFH
1	194969148	rs2284664	t	0.27	0.85 (0.8, 0.9)	2.3e-07	77.1	0	CFH
1	194969433	rs1329428	t	0.43	0.78 (0.74, 0.82)	5.9e-21	80.6	0	CFH
1	194975846	rs424535	a	0.62	1.15 (1.09, 1.21)	6.1e-08	65.5	0.005	CFH
1	194977539	rs16840522	t	0.81	1.26 (1.17, 1.36)	2e-10	24.2	0.245	CFH
1	194981223	rs10801560	a	0.27	0.85 (0.8, 0.9)	1.2e-07	77.2	0	CFH
1	194981293	rs10801561	a	0.23	0.8 (0.74, 0.85)	2.5e-10	67.5	0.005	CFH
1	194984837	rs402032	c	0.65	1.19 (1.12, 1.27)	5.9e-09	0	0.459	CFH
1	195006460	rs395998	t	0.59	0.71 (0.67, 0.76)	2.9e-30	19.3	0.277	CFH
1	195028740	rs411854	a	0.6	1.19 (1.13, 1.26)	1.3e-10	64.7	0.006	CFH
1	195032090	rs9427913	t	0.44	1.36 (1.29, 1.44)	4e-27	20.6	0.266	CFH
1	195054367	rs436719	t	0.63	1.14 (1.08, 1.2)	1.7e-06	61.8	0.011	CFH
1	195059087	rs432007	a	0.46	1.28 (1.22, 1.35)	1.7e-21	79.1	0	CFH
1	195062863	rs438781	a	0.54	0.73 (0.69, 0.77)	1.9e-25	31.6	0.187	CFH
1	195075263	rs1738740	a	0.45	1.37 (1.29, 1.45)	1.4e-26	32.4	0.18	CFH
1	195084621	rs6679884	a	0.75	1.19 (1.11, 1.28)	4.4e-07	78	0	CFH
1	195086910	rs503002	a	0.38	0.87 (0.83, 0.92)	2.2e-06	61.7	0.011	CFH
1	195087547	rs10754206	t	0.54	0.73 (0.69, 0.77)	6.8e-27	35.5	0.158	CFH
1	195088637	rs1964645	t	0.23	0.8 (0.75, 0.86)	4.2e-10	62.9	0.013	CFH
1	195088791	rs1963605	a	0.72	1.17 (1.1, 1.24)	1.5e-07	76	0	CFH
1	195089653	rs16840607	t	0.7	1.18 (1.11, 1.26)	2.9e-08	12	0.336	CFH
1	195089923	rs10922144	t	0.28	0.85 (0.8, 0.9)	2.7e-07	75.4	0	CFH
1	195090236	rs7542235	a	0.81	1.27 (1.18, 1.37)	7.1e-11	6.4	0.381	CFH
1	195091396	rs16840639	t	0.81	1.27 (1.18, 1.37)	5.8e-11	6.1	0.383	CFH
1	195091910	rs7519758	t	0.19	0.78 (0.72, 0.84)	8.1e-11	19.1	0.284	CFH
1	195099548	rs7412359	a	0.14	0.77 (0.71, 0.84)	1.8e-09	0	0.664	CFH
1	195101259	rs10922146	t	0.28	0.85 (0.8, 0.9)	2.2e-07	74.9	0	CFH
1	195101729	rs12047098	t	0.72	1.16 (1.1, 1.23)	2.3e-07	74.9	0	CFH
1	195103622	rs7552547	t	0.86	1.28 (1.18, 1.4)	2.1e-09	0	0.645	CFH
1	195104683	rs6657442	t	0.72	1.16 (1.1, 1.23)	2.2e-07	74.6	0	CFH
1	195105786	rs7413265	t	0.28	0.85 (0.8, 0.9)	2.3e-07	75	0	CFH
1	195106053	rs7516560	t	0.86	1.29 (1.18, 1.4)	1.7e-09	0	0.67	CFH
1	195106614	rs7514704	a	0.86	1.29 (1.18, 1.4)	1.8e-09	0	0.674	CFH
1	195106748	rs7519492	t	0.86	1.29 (1.18, 1.4)	1.8e-09	0	0.674	CFH
1	195106895	rs7517126	a	0.86	1.29 (1.18, 1.4)	1.6e-09	0	0.671	CFH
1	195107388	rs7517587	a	0.86	1.29 (1.18, 1.4)	1.8e-09	0	0.673	CFH
1	195108313	rs13375144	t	0.14	0.77 (0.71, 0.84)	1.8e-09	0	0.671	CFH
1	195108462	rs13375150	t	0.14	0.77 (0.71, 0.84)	1.9e-09	0	0.672	CFH
1	195108629	rs13374399	a	0.14	0.77 (0.71, 0.84)	2e-09	0	0.667	CFH
1	195109197	rs2336502	t	0.7	1.19 (1.12, 1.26)	1.7e-08	3.4	0.404	CFH
1	195109794	rs2133138	a	0.14	0.77 (0.71, 0.84)	2e-09	0	0.663	CFH
1	195110043	rs2336503	a	0.14	0.77 (0.71, 0.84)	1.5e-09	0	0.645	CFH
1	195110672	rs6428364	t	0.14	0.77 (0.71, 0.84)	1.5e-09	0	0.644	CFH
1	195110754	rs6428365	a	0.14	0.77 (0.71, 0.84)	1.7e-09	0	0.631	CFH
1	195110790	rs6428366	a	0.86	1.29 (1.18, 1.4)	1.8e-09	0	0.625	CFH
1	195110815	rs6428367	t	0.86	1.29 (1.18, 1.4)	1.8e-09	0	0.621	CFH
1	195110933	rs6428368	t	0.86	1.29 (1.18, 1.4)	1.9e-09	0	0.603	CFH
1	195110958	rs6428369	t	0.86	1.29 (1.18, 1.4)	1.9e-09	0	0.602	CFH
1	195111216	rs6428370	a	0.7	1.19 (1.12, 1.26)	1.2e-08	5.9	0.385	CFH
1	195111640	rs12240143	t	0.7	1.18 (1.12, 1.26)	1.7e-08	9.5	0.356	CFH
1	195111930	rs12240148	t	0.86	1.28 (1.18, 1.4)	2.3e-09	0	0.598	CFH
1	195112144	rs6695525	t	0.55	0.73 (0.69, 0.78)	3e-26	0	0.44	CFH
1	195119404	rs10801575	t	0.28	0.85 (0.8, 0.9)	1.8e-07	13.2	0.327	CFH
1	195127420	rs7366238	a	0.75	1.22 (1.14, 1.31)	1.7e-09	57.4	0.029	CFH
1	195132040	rs12734260	t	0.11	0.77 (0.7, 0.85)	8.8e-08	0	0.671	CFH
1	195133856	rs6685931	t	0.61	0.73 (0.69, 0.77)	3e-27	11.1	0.344	CFH
1	195143081	rs7417769	a	0.28	0.84 (0.79, 0.9)	1.8e-07	7.1	0.376	CFH
1	195144312	rs10922147	c	0.75	1.21 (1.13, 1.29)	1.1e-08	55.7	0.035	CFH
1	195146628	rs1409153	t	0.61	0.72 (0.68, 0.77)	9.2e-28	15.1	0.312	CFH
1	195148223	rs1853883	c	0.55	0.75 (0.7, 0.79)	4.6e-24	0	0.49	CFH
1	195148967	rs7522952	a	0.89	1.27 (1.16, 1.4)	1.3e-07	0	0.642	CFH
1	195149059	rs7525447	t	0.87	1.27 (1.17, 1.39)	1.1e-08	0	0.502	CFH
1	195149126	rs7533270	a	0.13	0.78 (0.71, 0.85)	1.1e-08	0	0.502	CFH
1	195151967	rs1853882	c	0.87	1.27 (1.17, 1.39)	1.1e-08	0	0.499	CFH
1	195153804	rs1971579	t	0.74	1.19 (1.11, 1.27)	3.1e-07	3.1	0.406	CFH
1	195154080	rs10494745	a	0.11	1.34 (1.21, 1.48)	3.3e-09	61.7	0.016	CFH
1	195160949	rs4086175	t	0.87	1.28 (1.17, 1.39)	9.6e-09	0	0.488	CFH
1	195168376	rs7538501	t	0.13	0.78 (0.71, 0.85)	1.1e-08	0	0.489	CFH
1	195171294	rs2986127	t	0.18	0.78 (0.72, 0.84)	5.4e-10	16.1	0.303	CFH
1	195171556	rs388338	a	0.18	0.77 (0.71, 0.83)	8.4e-10	0	0.606	CFH
1	195178814	rs432366	c	0.65	1.18 (1.11, 1.26)	3.6e-08	11.3	0.343	CFH
1	195178866	rs9427929	c	0.89	1.28 (1.16, 1.41)	1.7e-07	0	0.527	CFH
1	195182368	rs1853881	a	0.85	0.73 (0.67, 0.8)	3.1e-11	46.4	0.082	CFH
1	195182982	rs6674522	c	0.11	0.77 (0.7, 0.85)	2.3e-07	0	0.468	CFH
1	195186801	rs3828032	t	0.28	0.84 (0.78, 0.89)	7.3e-08	22.3	0.252	CFH
1	195189483	rs9427934	a	0.28	0.84 (0.78, 0.89)	7e-08	20.5	0.267	CFH
1	195199868	rs9427938	t	0.14	0.77 (0.71, 0.85)	4.1e-08	0	0.516	CFH
1	195202319	rs7548145	t	0.89	1.28 (1.16, 1.41)	2.2e-07	0	0.428	CFH
1	195204159	rs6428379	t	0.45	1.32 (1.25, 1.4)	5.5e-23	7.6	0.372	CFH
1	195208116	rs6667243	t	0.48	1.29 (1.22, 1.37)	1.4e-20	9.8	0.354	CFH
1	195208284	rs6675769	a	0.52	0.76 (0.72, 0.81)	1.1e-20	13.5	0.324	CFH
1	195209643	rs9427656	a	0.89	1.25 (1.14, 1.38)	3.7e-06	0	0.588	CFH
1	195209944	rs9427657	a	0.89	1.25 (1.13, 1.38)	4e-06	0	0.58	CFH
1	195209976	rs9427940	t	0.11	0.79 (0.72, 0.87)	4e-06	0	0.58	CFH
1	195211673	rs6702340	t	0.09	0.78 (0.71, 0.87)	9.4e-06	0	0.626	CFH
1	195213653	rs12755054	t	0.67	1.19 (1.12, 1.26)	4.9e-09	0	0.529	CFH
1	195219121	rs1759016	t	0.33	0.83 (0.78, 0.88)	5.8e-09	0	0.533	CFH
1	195220848	rs1750311	a	0.33	0.83 (0.78, 0.88)	5.8e-09	0	0.533	CFH
1	195229629	rs10922152	a	0.49	1.26 (1.2, 1.34)	1.6e-17	21.9	0.256	CFH
1	195245238	rs10922153	t	0.51	0.78 (0.74, 0.83)	2e-17	23.2	0.244	CFH
1	195247283	rs6663083	t	0.51	0.78 (0.74, 0.83)	1.9e-17	22.9	0.247	CFH
1	195248777	rs7555070	t	0.67	1.19 (1.12, 1.26)	7.5e-09	0	0.541	CFH
1	195251302	rs1332666	a	0.51	0.78 (0.74, 0.83)	2.7e-17	20.9	0.264	CFH
1	195269150	rs12140782	c	0.7	0.85 (0.8, 0.9)	6.7e-08	0	0.835	CFH
1	195278734	rs10754210	a	0.31	1.16 (1.09, 1.23)	2.9e-07	0	0.803	CFH
1	195287281	rs2990510	t	0.69	0.86 (0.81, 0.91)	3.3e-07	0	0.799	CFH
1	195355616	rs12116571	t	0.12	1.26 (1.15, 1.38)	5.1e-07	4	0.396	CFH
1	195360653	rs6676084	t	0.31	1.16 (1.09, 1.23)	2.5e-07	0	0.522	CFH
1	195375569	rs17550662	a	0.95	0.68 (0.58, 0.78)	3.1e-07	61	0.025	CFH
1	195394201	rs12724106	a	0.89	0.8 (0.73, 0.88)	3.4e-06	30.6	0.195	CFH
1	195424517	rs1415212	a	0.3	1.15 (1.09, 1.23)	9.9e-07	19	0.28	CFH
1	195483304	rs17616836	a	0.27	1.15 (1.08, 1.22)	1.9e-06	0	0.634	CFH
1	195510913	rs10754220	a	0.27	1.14 (1.08, 1.21)	4.1e-06	0	0.581	CFH
1	195523713	rs1009188	t	0.73	0.87 (0.82, 0.92)	4.9e-06	0	0.483	CFH
1	206096926	rs4844621	a	0.75	1.16 (1.09, 1.24)	5.5e-06	38.4	0.136	intergenic
1	206106094	rs1967689	c	0.25	0.85 (0.8, 0.91)	5.1e-06	36.6	0.149	intergenic
2	120999100	rs17050244	a	0.89	0.78 (0.71, 0.86)	4.7e-07	0	0.561	intergenic
2	121012955	rs6758414	a	0.13	1.24 (1.13, 1.37)	4.8e-06	2.2	0.413	intergenic
2	121018230	rs6721532	t	0.17	1.21 (1.11, 1.31)	4.5e-06	3.6	0.403	intergenic
2	121018381	rs6721654	t	0.16	1.23 (1.13, 1.35)	1e-06	0	0.551	intergenic
4	63024865	rs6819266	c	0.38	0.87 (0.82, 0.92)	8.1e-06	16.5	0.3	intergenic
4	117139542	rs2045320	a	0.6	1.13 (1.07, 1.19)	8.5e-06	47.7	0.063	intergenic
4	117139924	rs2168496	a	0.6	1.13 (1.07, 1.19)	8e-06	46.9	0.068	intergenic
4	117142906	rs725868	a	0.41	0.87 (0.83, 0.93)	9.2e-06	54.9	0.039	intergenic
4	117143633	rs17586843	t	0.79	1.18 (1.1, 1.26)	1e-06	0	0.885	intergenic
4	117146966	rs10033887	t	0.4	0.88 (0.83, 0.93)	5.3e-06	47.4	0.065	intergenic
4	117151893	rs13134718	t	0.4	0.88 (0.83, 0.93)	6.2e-06	47.8	0.063	intergenic
4	117153528	rs7676999	t	0.21	0.84 (0.78, 0.9)	9.7e-07	0	0.882	intergenic
6	45974660	rs1128514	t	0.94	0.77 (0.68, 0.86)	8.6e-06	0	0.454	intergenic
6	45978126	rs2297834	a	0.06	1.29 (1.15, 1.45)	8.9e-06	0	0.452	intergenic
6	45993039	rs4714888	t	0.05	1.3 (1.16, 1.47)	7.5e-06	6.2	0.382	intergenic
6	106359692	rs1355023	t	0.69	1.13 (1.07, 1.2)	5.5e-06	36.6	0.137	intergenic
6	106359813	rs2400135	t	0.31	0.87 (0.83, 0.92)	5.9e-06	36.8	0.135	intergenic
8	127401839	rs11986011	t	0.02	2.5 (1.68, 3.71)	5e-06	49.3	0.095	intergenic
10	54245002	rs6480975	c	0.84	1.21 (1.12, 1.32)	2e-06	64.5	0.006	intergenic
10	54245727	rs7068367	t	0.15	0.82 (0.76, 0.89)	4.1e-06	64.1	0.007	intergenic
10	54255407	rs3897993	t	0.86	1.2 (1.11, 1.31)	4.5e-06	66.2	0.004	intergenic
10	54255794	rs3897992	t	0.14	0.82 (0.76, 0.89)	4.5e-06	66.2	0.004	intergenic
10	54258702	rs1112532	a	0.14	0.82 (0.76, 0.89)	4e-06	65.7	0.005	intergenic
10	54266710	rs7097219	t	0.86	1.21 (1.11, 1.31)	3.7e-06	64.5	0.006	intergenic
10	54267199	rs1343069	a	0.14	0.82 (0.75, 0.89)	3.8e-06	64.6	0.006	intergenic
10	54270519	rs7074264	a	0.14	0.82 (0.75, 0.89)	3.6e-06	64.7	0.006	intergenic
10	54285226	rs7910481	a	0.14	0.82 (0.76, 0.89)	5.9e-06	64.9	0.006	intergenic
10	54287732	rs1343055	a	0.14	0.82 (0.76, 0.89)	6.4e-06	65	0.006	intergenic
10	54301221	rs7918418	t	0.86	1.2 (1.1, 1.3)	9.1e-06	66.7	0.004	intergenic
10	124090461	rs10887138	a	0.17	1.2 (1.12, 1.29)	2.8e-07	0	0.836	ARMS2/HTRA1
10	124090839	rs7085944	t	0.77	0.84 (0.79, 0.9)	1.9e-06	0	0.443	ARMS2/HTRA1
10	124092294	rs10887140	a	0.15	1.23 (1.14, 1.34)	1.2e-07	0	0.97	ARMS2/HTRA1
10	124092538	rs11200562	t	0.83	0.81 (0.76, 0.87)	4e-08	0	0.956	ARMS2/HTRA1
10	124095745	rs10887141	t	0.83	0.81 (0.76, 0.87)	2.9e-08	0	0.958	ARMS2/HTRA1
10	124097474	rs10887142	a	0.22	1.18 (1.1, 1.26)	4.4e-07	0	0.729	ARMS2/HTRA1
10	124101527	rs11200572	t	0.83	0.81 (0.76, 0.87)	2.8e-08	0	0.955	ARMS2/HTRA1
10	124107540	rs11200576	a	0.78	0.83 (0.77, 0.88)	4.1e-08	8.2	0.367	ARMS2/HTRA1
10	124113460	rs11200583	a	0.83	0.8 (0.75, 0.86)	2.6e-09	0	0.828	ARMS2/HTRA1
10	124122178	rs4751889	t	0.62	1.15 (1.08, 1.21)	7.2e-07	49.7	0.053	ARMS2/HTRA1
10	124129383	rs11200594	t	0.5	1.16 (1.11, 1.23)	3e-09	0	0.731	ARMS2/HTRA1
10	124132619	rs11200595	t	0.5	0.85 (0.81, 0.9)	2.9e-09	0	0.748	ARMS2/HTRA1
10	124135130	rs7084349	a	0.38	0.86 (0.82, 0.91)	9.7e-07	50.6	0.048	ARMS2/HTRA1
10	124135202	rs7068487	t	0.38	0.86 (0.82, 0.91)	9.6e-07	50.3	0.05	ARMS2/HTRA1
10	124136681	rs7902176	a	0.62	1.14 (1.08, 1.21)	1.1e-06	50.6	0.048	ARMS2/HTRA1
10	124137629	rs11200604	a	0.51	1.17 (1.11, 1.23)	1.4e-09	0	0.849	ARMS2/HTRA1
10	124138157	rs2421017	a	0.5	0.85 (0.81, 0.9)	2.1e-09	0	0.827	ARMS2/HTRA1
10	124138254	rs2421018	a	0.62	1.14 (1.08, 1.21)	1.1e-06	50.9	0.047	ARMS2/HTRA1
10	124139342	rs7088058	t	0.38	0.87 (0.82, 0.92)	1.1e-06	50.9	0.047	ARMS2/HTRA1
10	124139907	rs10788284	t	0.5	0.85 (0.81, 0.9)	2.2e-09	0	0.827	ARMS2/HTRA1
10	124140576	rs2421019	t	0.38	0.87 (0.82, 0.92)	1.1e-06	50.9	0.047	ARMS2/HTRA1
10	124140952	rs2421020	c	0.39	0.87 (0.82, 0.92)	1.5e-06	50.2	0.05	ARMS2/HTRA1
10	124144159	rs17103488	t	0.87	0.76 (0.7, 0.83)	1.8e-09	0	0.737	ARMS2/HTRA1
10	124145371	rs4146894	t	0.5	1.16 (1.11, 1.23)	2e-09	0	0.863	ARMS2/HTRA1
10	124149040	rs4565845	a	0.81	0.79 (0.73, 0.85)	7e-10	0	0.629	ARMS2/HTRA1
10	124150571	rs8181474	a	0.38	0.87 (0.82, 0.92)	1.3e-06	48.4	0.06	ARMS2/HTRA1
10	124151781	rs4751890	t	0.62	1.14 (1.08, 1.21)	1.4e-06	48	0.062	ARMS2/HTRA1
10	124155605	rs6585827	a	0.5	1.16 (1.1, 1.22)	2.5e-09	0	0.877	ARMS2/HTRA1
10	124156994	rs10887149	a	0.32	0.85 (0.8, 0.9)	3.2e-07	0	0.583	ARMS2/HTRA1
10	124157502	rs2421016	t	0.5	1.16 (1.11, 1.22)	2.1e-09	0	0.887	ARMS2/HTRA1
10	124161847	rs7097701	t	0.5	0.85 (0.81, 0.9)	2e-09	0	0.881	ARMS2/HTRA1
10	124162098	rs7079976	a	0.5	0.85 (0.81, 0.9)	2e-09	0	0.881	ARMS2/HTRA1
10	124166442	rs4612730	a	0.51	1.16 (1.1, 1.22)	5.2e-09	0	0.901	ARMS2/HTRA1
10	124167869	rs17103522	t	0.87	0.76 (0.7, 0.83)	1.5e-09	0	0.775	ARMS2/HTRA1
10	124169289	rs4311997	t	0.5	1.16 (1.11, 1.22)	2e-09	0	0.883	ARMS2/HTRA1
10	124170568	rs10887150	a	0.5	1.16 (1.11, 1.22)	2e-09	0	0.881	ARMS2/HTRA1
10	124170756	rs10887151	t	0.5	1.16 (1.11, 1.22)	2e-09	0	0.881	ARMS2/HTRA1
10	124176704	rs2292626	t	0.5	1.16 (1.11, 1.22)	2e-09	0	0.879	ARMS2/HTRA1
10	124179187	rs1045216	a	0.38	0.87 (0.82, 0.92)	1.3e-06	52.6	0.039	ARMS2/HTRA1
10	124182420	rs10510110	t	0.5	0.85 (0.81, 0.9)	2.2e-09	0	0.859	ARMS2/HTRA1
10	124183171	rs2280141	t	0.5	0.85 (0.81, 0.9)	2.1e-09	0	0.862	ARMS2/HTRA1
10	124185475	rs7072204	a	0.51	0.83 (0.79, 0.88)	3.7e-11	0	0.573	ARMS2/HTRA1
10	124188575	rs11200629	a	0.5	0.85 (0.81, 0.89)	2.2e-09	0	0.864	ARMS2/HTRA1
10	124191655	rs2292627	t	0.83	0.79 (0.74, 0.85)	9.1e-10	0	0.885	ARMS2/HTRA1
10	124204438	rs10490924	t	0.25	1.38 (1.3, 1.47)	2.5e-25	46.1	0.072	ARMS2/HTRA1
10	124205305	rs3750848	t	0.75	0.72 (0.67, 0.76)	3e-25	46.5	0.07	ARMS2/HTRA1
10	124205411	rs3750847	t	0.25	1.38 (1.3, 1.47)	4.5e-25	47.5	0.064	ARMS2/HTRA1
10	124209265	rs3793917	c	0.74	0.72 (0.67, 0.76)	1.4e-25	46.9	0.068	ARMS2/HTRA1
10	124213934	rs2248799	t	0.51	1.13 (1.07, 1.19)	2.4e-06	52.6	0.039	ARMS2/HTRA1
10	124221454	rs932275	a	0.27	1.37 (1.29, 1.46)	2.2e-24	49.5	0.053	ARMS2/HTRA1
10	124224274	rs2672591	a	0.51	0.87 (0.83, 0.92)	4.6e-07	39.7	0.114	ARMS2/HTRA1
10	124225345	rs2672587	c	0.72	0.73 (0.68, 0.78)	9.5e-20	52.3	0.041	ARMS2/HTRA1
10	124231547	rs2253755	a	0.67	0.86 (0.81, 0.91)	6.8e-07	56	0.026	ARMS2/HTRA1
10	124246335	rs714816	a	0.34	1.14 (1.07, 1.21)	7.1e-06	66.7	0.004	ARMS2/HTRA1
10	124254868	rs2250804	t	0.66	0.84 (0.79, 0.9)	1.2e-06	54.5	0.04	ARMS2/HTRA1
10	124258391	rs2672585	c	0.65	0.84 (0.79, 0.9)	8.5e-07	53.5	0.045	ARMS2/HTRA1
11	88530762	rs10830228	a	0.42	1.12 (1.06, 1.18)	8.9e-06	66.5	0.004	TYR
11	88622366	rs10741305	t	0.49	0.88 (0.83, 0.93)	9.2e-06	34	0.157	TYR
11	88642214	rs591260	a	0.49	0.88 (0.84, 0.93)	9.8e-06	33.1	0.164	TYR
11	88662321	rs501301	c	0.5	1.14 (1.07, 1.21)	9.4e-06	29.3	0.205	TYR
13	36960758	rs9646095	a	0.05	1.33 (1.17, 1.52)	7.4e-06	0	0.567	intergenic
13	36961878	rs9547903	c	0.95	0.74 (0.65, 0.84)	6.7e-06	0	0.589	intergenic
13	36963446	rs9646096	a	0.95	0.74 (0.65, 0.84)	6e-06	0	0.604	intergenic
19	3895240	rs10406174	a	0.11	1.24 (1.12, 1.36)	7.4e-06	52.8	0.048	intergenic
19	50084094	rs6857	t	0.15	0.81 (0.74, 0.88)	9.7e-07	14.1	0.32	PVRL2/APOE/TOMM40
19	50087459	rs2075650	a	0.86	1.21 (1.11, 1.32)	3.2e-06	18.3	0.285	PVRL2/APOE/TOMM40
